# Supplementary material for: Diagnostic Value of Bronchoalveolar Lavage Fluid Metagenomic Next-Generation Sequencing in Pneumocystis jirovecii Pneumonia in Non-HIV Immunosuppressed Patients
Source: Front Cell Infect Microbiol. 2022 Apr 8;12:872813. doi: 10.3389/fcimb.2022.872813 (PMC9024294; doi:10.3389/fcimb.2022.872813)
Supplement: Supplementary file 1 [file Table_1.xlsx]

## Sheet: Table S1
Table S1. The detected pathogens by mNGS and conventional clinical methods.
Pathogen types	Species	mNGS		Conventional clinical methods
		Cases	Controls	Cases	Controls
G+ bacteria	Staphylococcus aureus	16	24	7	11
	Streptococcus	19	28	3	7
	Staphylococcus haemolyticus	9	10	4	2
	Enterococcus faecium	7	11	3	2
	Enterococcus faecalis	9	3	2	1
G- bacteria	Escherichia coli	21	38	14	17
	Pseudomonas aeruginosa	19	49	9	25
	Klebsiella pneumoniae	25	45	12	21
	Acinetobacter baumannii	24	37	13	28
Rare bacteria	Tropheryma whip plei	7	6	0	0
	Salmonella	6	12	1	5
	Prevotella	14	21	0	0
	Nontuberculous mycobacteria	9	17	0	2
	Nocardia	1	5	0	1
	Enterobacter cloacae	11	24	2	12
	Campylobacter jejuni	6	14	1	0
Fungi	Pneumocystis jirovecii	75	18	36	0
	Mucor	2	4	0	1
	Cryptococcus	3	6	0	1
	Candida	35	27	21	12
	Aspergillus	30	32	12	16
Viruses	Torque teno virus	10	6	0	0
	Rhinovirus	7	6	5	2
	Parainfluenza virus	12	13	10	8
	Metapneumovirus	3	2	1	0
	Influenza virus	17	23	14	17
	HSV	9	5	6	4
	EBV	29	11	22	9
	CMV	27	12	21	10
	BKV	12	7	0	0
	Adenovirus	6	16	3	12
Atypical pathogens	Mycoplasma pneumoniae	4	17	2	6
	Legionella pneumophilia	9	13	3	9
	Chlamydia psittaci	2	14	0	0

## Sheet: Table S2
Table S2. The sentitivity and specificity of mNGS, BG/LDH, and microscopy.
		The observation group (n=77)	The control group (n=121)	Sensitivity	Specificity
BALF-mNGS	Positive	75	18	0.974	0.8512
	Negative	2	103
BG/LDH	Positive	67	49	0.8701	0.595
	Negative	10	72
Microscopy	Positive	36	0	0.4675	1
	Negative	41	102

## Sheet: Table S3
Table S3. The number of pathogens of different types by mNGS and conventional clinical methods.
	The observation group		The control group
	mNGS	Conventional clinical methods	mNGS	Conventional clinical methods
Total pathogens	203	71	344	134
G+ bacteria	60	19	76	23
G- bacteria	89	48	169	91
Rare bacteria	54	4	24	20
Fungi	145	69	87	30
Viruses	132	82	101	62
Atypical pathogens	15	5	44	15

## Sheet: Table S4
Table S4. The content of pathogens detected by mNGS in the observation group.
The content of pathogens	The observation group (n=77)
P. jirovecii	0.142
P. jirovecii+viruses	0.263
P. jirovecii+Bacteria	0.234
P. jirovecii+other fungi	0.115
P. jirovecii+multiple pathogens	0.246

## Sheet: Table S5
Table S5. The content of pathogens detected by mNGS in the control group.
The content of pathogens	The control group (n=121)
Single bacterium	0.097
Single virus	0.071
Single fungius	0.063
Multiple bacteria	0.244
Bacteria+viruses	0.195
Bacteria+fungi	0.172
Multiple pathogens	0.158

## Sheet: Table S6
Table S6. The content of underlying diseases of PJP patients detected positive by BALF-mNGS but negative by conventional methods.
Underlying diseases	Content (n=59)
Hematological malignancy with agranulocytosis	0.274
After hematopoietic stem cell transplantation (<8 months)	0.387
After solid organ transplantation (<8 months)	0.263
Others	0.076

## Sheet: Sheet S7
Table S7. The qPCR and mNGS results of 14 cases in this study.
Sample	mNGS detection (unique reads number)	Ct value	Melt curve (Tm1)
1M2644	Pneumocystis Jirovecii (419), HHV-4 (114), HHV-5 (62), HHV-7 (30)	35	75
1M6624	Pneumocystis Jirovecii (216), Haemophilus parainfluenzae (1476), Tropheryma whipplei (42), HHV-7 (4)	37	75
1M1199	Pneumocystis Jirovecii (166), Aspergillus fumigatus (845), HHV-5 (4), B19V (321)	33	75
1M6055	Pneumocystis Jirovecii (2733), HHV-1 (93)	29	75
1M8813	Pneumocystis Jirovecii (85), HHV-7 (10), Ureaplasma urealyticum (9)	37	75
1M0257	Pneumocystis Jirovecii (125)	32	75
1M0239	Pneumocystis Jirovecii (104)	32	75
1M0184	Pneumocystis Jirovecii (101)	37	75
1M3498	Pneumocystis Jirovecii (99)	36	75
1M5501	Pneumocystis Jirovecii (20996)	26	76
1M7509	Pneumocystis Jirovecii (1058)	34	75
1M3946	Pneumocystis Jirovecii (1300)	35	75
1M3552	Pneumocystis Jirovecii (1311)	29	75
1M7786	Pneumocystis Jirovecii (66)	35	75
Positive control	NA	28	75
Negative control	NA	>40	NA
* The primers of qPCR are 5'-ATACCCGAGAAACACTTAGTTTT-3' and 5'-ATCATCTGGAAAATGTGGGA-3'.
